# Supplementary material for: Cyanine-5-Driven Behaviours of Hyperbranched Polymers Designed for Therapeutic Delivery Are Cell-Type Specific and Correlated with Polar Lipid Distribution in Membranes
Source: Nanomaterials (Basel). 2021 Jul 2;11(7):1745. doi: 10.3390/nano11071745 (PMC8308131; doi:10.3390/nano11071745)
Supplement: Supplementary file 1 [file nanomaterials-11-01745-s001.zip]

Archive with 1 entries (1 files):
- nanomaterials-1236517-supplementary.pdf
